# Supplementary material for: Overexpression of a Grape WRKY Transcription Factor VhWRKY44 Improves the Resistance to Cold and Salt of Arabidopsis thaliana
Source: Int J Mol Sci. 2024 Jul 6;25(13):7437. doi: 10.3390/ijms25137437 (PMC11242199; doi:10.3390/ijms25137437)
Supplement: Supplementary file 1 [file ijms-25-07437-s001.zip]

Archive with 1 entries (1 files):
- ijms-3040495-supplementary.pdf
